# Supplementary material for: Voluntary Wheel Running Mitigates Disease in an Orai1 Gain-of-Function Mouse Model of Tubular Aggregate Myopathy
Source: Cells. 2025 Sep 4;14(17):1383. doi: 10.3390/cells14171383 (PMC12427812; doi:10.3390/cells14171383)
Supplement: Supplementary file 1 [file cells-14-01383-s001.zip]

Archive with 16 entries (16 files):
- GS VWR Figures 20250821 Fig1.pdf
- __MACOSX/._GS VWR Figures 20250821 Fig1.pdf
- GS VWR Figures 20250821 Fig2.pdf
- __MACOSX/._GS VWR Figures 20250821 Fig2.pdf
- GS VWR Figures 20250821 Fig3.pdf
- __MACOSX/._GS VWR Figures 20250821 Fig3.pdf
- GS VWR Figures 20250821 Fig4.pdf
- __MACOSX/._GS VWR Figures 20250821 Fig4.pdf
- GS VWR Figures 20250821 Fig5.pdf
- __MACOSX/._GS VWR Figures 20250821 Fig5.pdf
- GS VWR Figures 20250821 Fig6.pdf
- __MACOSX/._GS VWR Figures 20250821 Fig6.pdf
- GS VWR Figures 20250821 Fig7.pdf
- __MACOSX/._GS VWR Figures 20250821 Fig7.pdf
- GS VWR Figures 20250821.pptx
- __MACOSX/._GS VWR Figures 20250821.pptx
